# Supplementary material for: Gentiopicrin-Loaded Chitosan Nanoparticles as a Topical Agent for the Treatment of Psoriasis
Source: Nanomaterials (Basel). 2024 Mar 29;14(7):610. doi: 10.3390/nano14070610 (PMC11013271; doi:10.3390/nano14070610)
Supplement: Supplementary file 1 [file nanomaterials-14-00610-s001.zip]

Archive with 1 entries (1 files):
- nanomaterials-2880397-supplementary.pdf
